# Supplementary material for: Non-invasive characterization of pericyte dysfunction in mouse brain using functional ultrasound localization microscopy
Source: Nat Biomed Eng. 2025 Jul 30;10(2):214–30. doi: 10.1038/s41551-025-01465-x (PMC12920088; doi:10.1038/s41551-025-01465-x)
Supplement: Supplementary file 5 — All data from graph + animal label and number. [file 41551_2025_1465_MOESM5_ESM.xlsx]

## Sheet: Fig1
Figure		Mouse ID	Data
Fig1	c	Control_955000004579402	0.355
		Control_955000004579459	0.35
		Control_955000004579503	0.359
		Control_955000004701621	0.355
		Eng-iKOe_955000004579321	0.459
		Eng-iKOe_955000004579572	0.49
		Eng-iKOe_955000004701633	0.415
Fig1	d	Control_955000004579402	6.63
		Control_955000004579459	8.35
		Control_955000004579503	8.33
		Control_955000004701621	6.98
		Eng-iKOe_955000004579321	9.82
		Eng-iKOe_955000004579572	8.66
		Eng-iKOe_955000004701633	9.93
Fig1	e	Control_955000004579402	0.412
		Control_955000004579459	0.414
		Control_955000004579503	0.408
		Control_955000004701621	0.415
		Eng-iKOe_955000004579321	0.497
		Eng-iKOe_955000004579572	0.583
		Eng-iKOe_955000004701633	0.448
Fig1	f	Control_955000004579402	5.11
		Control_955000004579459	5.58
		Control_955000004579503	5.58
		Control_955000004701621	5
		Eng-iKOe_955000004579321	5.92
		Eng-iKOe_955000004579572	6.19
		Eng-iKOe_955000004701633	5.92
Fig1	i	Control_955000004579459	1.13
		Control_955000004579402	1.5
		Control_955000004701621	1.75
		Control_A1841127	1.83
		Eng-iKOe_955000004579321	2
		Eng-iKOe_955000004579572	1.83
		Eng-iKOe_A1841128	2.5
		Eng-iKOe_A1841129	2.17
Fig1	j	Control_955000004579459	1.4
		Control_955000004579402	1.83
		Control_955000004701621	2
		Control_A1841127	1.83
		Eng-iKOe_955000004579321	2.1
		Eng-iKOe_955000004579572	2.5
		Eng-iKOe_A1841128	2.63
		Eng-iKOe_A1841129	2.4
Fig1	m	Control_A1852188	0.4008
		Control_955000004579503	0.335
		Control_955000004579459	0.3377
		Eng-iKOe_A1852512	0.6276
		Eng-iKOe_A1852189	0.5314
		Eng-iKOe_955000004579572	0.5765

## Sheet: Fig2
Figure		Mouse ID	Data
Fig2	c	Control_AN2208713_vessel1	0.093
		Control_AN2208713_vessel2	0.109
		Control_AN2208713_vessel3	0.067
		Control_AN2208713_vessel4	0.059
		Control_AN2208713_vessel5	0.078
		Control_AN2208713_vessel6	0.134
		Control_AN2208713_vessel7	0.187
		EngiKOe_AN2235159_vessel1	0.127
		EngiKOe_AN2235159_vessel2	0.067
		EngiKOe_AN2235159_vessel3	0.091
		EngiKOe_AN2235159_vessel4	0.08
		EngiKOe_AN2235159_vessel5	0.125
		EngiKOe_AN2235159_vessel6	0.095
		EngiKOe_AN2235159_vessel7	0.064
Fig2	d	Control_AN2208713_vessel1	4.941
		Control_AN2208713_vessel2	4.727
		Control_AN2208713_vessel3	5.217
		Control_AN2208713_vessel4	2.417
		Control_AN2208713_vessel5	8.21
		Control_AN2208713_vessel6	9.543
		Control_AN2208713_vessel7	7.001
		EngiKOe_AN2235159_vessel1	8.615
		EngiKOe_AN2235159_vessel2	3.983
		EngiKOe_AN2235159_vessel3	5.825
		EngiKOe_AN2235159_vessel4	4.418
		EngiKOe_AN2235159_vessel5	6.985
		EngiKOe_AN2235159_vessel6	5.905
		EngiKOe_AN2235159_vessel7	3.59
Fig2	e	Control_AN2208713_vessel1	0.1341
		Control_AN2208713_vessel2	0.116
		Control_AN2208713_vessel3	0.1641
		Control_AN2208713_vessel4	0.1907
		Control_AN2208713_vessel5	0.1131
		Control_AN2208713_vessel6	0.1016
		Control_AN2208713_vessel7	0.1186
		Control_AN2208713_vessel8	0.103
		Control_AN2208713_vessel9	0.1355
		Control_AN2208713_vessel10	0.1099
		Control_AN2208713_vessel11	0.0812
		Control_AN2208713_vessel12	0.1043
		Control_AN2208713_vessel13	0.1346
		Control_AN2208713_vessel14	0.0933
		EngiKOe_AN2235159_vessel1	0.061
		EngiKOe_AN2235159_vessel2	0.103
		EngiKOe_AN2235159_vessel3	0.075
		EngiKOe_AN2235159_vessel4	0.077
		EngiKOe_AN2235159_vessel5	0.066
		EngiKOe_AN2235159_vessel6	0.147
		EngiKOe_AN2235159_vessel7	0.065
		EngiKOe_AN2235159_vessel8	0.167
		EngiKOe_AN2235159_vessel9	0.067
		EngiKOe_AN2235159_vessel10	0.096
		EngiKOe_AN2235159_vessel11	0.144
		EngiKOe_AN2235159_vessel12	0.106
		EngiKOe_AN2235159_vessel13	0.118
		EngiKOe_AN2235159_vessel14	0.134
		EngiKOe_AN2235159_vessel15	0.109
		EngiKOe_AN2235159_vessel16	0.104
		EngiKOe_AN2235159_vessel17	0.143
		EngiKOe_AN2235159_vessel18	0.041
Fig2	e	Control_AN2208713_vessel1	0.1749
		Control_AN2208713_vessel2	0.0811
		Control_AN2208713_vessel3	0.1062
		Control_AN2208713_vessel4	0.1377
		Control_AN2208713_vessel5	0.1222
		Control_AN2208713_vessel6	0.0972
		Control_AN2208713_vessel7	0.1841
		Control_AN2208713_vessel8	0.1302
		Control_AN2208713_vessel9	0.1248
		Control_AN2208713_vessel10	0.1211
		EngiKOe_AN2235159_vessel1	0.0488
		EngiKOe_AN2235159_vessel2	0.1136
		EngiKOe_AN2235159_vessel3	0.0828
		EngiKOe_AN2235159_vessel4	0.1338
		EngiKOe_AN2235159_vessel5	0.0964
		EngiKOe_AN2235159_vessel6	0.1125
		EngiKOe_AN2235159_vessel7	0.1342
		EngiKOe_AN2235159_vessel8	0.1425
		EngiKOe_AN2235159_vessel9	0.1674
		EngiKOe_AN2235159_vessel10	0.1398
Fig2	f	Control_AN2208713_vessel1	7.36
		Control_AN2208713_vessel2	8.98
		Control_AN2208713_vessel3	8.31
		Control_AN2208713_vessel4	10.03
		Control_AN2208713_vessel5	10.74
		Control_AN2208713_vessel6	12.87
		Control_AN2208713_vessel7	7.77
		Control_AN2208713_vessel8	10.18
		Control_AN2208713_vessel9	11.99
		Control_AN2208713_vessel10	11.23
		Control_AN2208713_vessel11	9.26
		Control_AN2208713_vessel12	7.64
		Control_AN2208713_vessel13	5.62
		Control_AN2208713_vessel14	7.64
		EngiKOe_AN2235159_vessel1	4.544
		EngiKOe_AN2235159_vessel2	8.77
		EngiKOe_AN2235159_vessel3	8.292
		EngiKOe_AN2235159_vessel4	6.141
		EngiKOe_AN2235159_vessel5	6.634
		EngiKOe_AN2235159_vessel6	6.899
		EngiKOe_AN2235159_vessel7	9.138
		EngiKOe_AN2235159_vessel8	7.76
		EngiKOe_AN2235159_vessel9	7.933
		EngiKOe_AN2235159_vessel10	6.634
		EngiKOe_AN2235159_vessel11	10.31
		EngiKOe_AN2235159_vessel12	8.432
		EngiKOe_AN2235159_vessel13	7.455
		EngiKOe_AN2235159_vessel14	7.501
		EngiKOe_AN2235159_vessel15	8.633
		EngiKOe_AN2235159_vessel16	8.497
		EngiKOe_AN2235159_vessel17	7.189
		EngiKOe_AN2235159_vessel18	3.64
Fig2	f	Control_AN2208713_vessel1	7.89
		Control_AN2208713_vessel2	8.3
		Control_AN2208713_vessel3	6.63
		Control_AN2208713_vessel4	11.1
		Control_AN2208713_vessel5	8.36
		Control_AN2208713_vessel6	7.27
		Control_AN2208713_vessel7	9.13
		Control_AN2208713_vessel8	7.04
		Control_AN2208713_vessel9	4.86
		Control_AN2208713_vessel10	7.86
		EngiKOe_AN2235159_vessel1	3.687
		EngiKOe_AN2235159_vessel2	5.262
		EngiKOe_AN2235159_vessel3	5.014
		EngiKOe_AN2235159_vessel4	5.63
		EngiKOe_AN2235159_vessel5	5.933
		EngiKOe_AN2235159_vessel6	5.862
		EngiKOe_AN2235159_vessel7	5.181
		EngiKOe_AN2235159_vessel8	6.141
		EngiKOe_AN2235159_vessel9	6.421
		EngiKOe_AN2235159_vessel10	5.689

## Sheet: Fig3
Figure		Mouse ID	Data
Fig3	b	Control_AN2235157_vessel1	37.74
		Control_AN2235157_vessel2	40.72
		Control_AN2235157_vessel3	27.4
		Control_AN2235157_vessel4	27.73
		Control_AN2235157_vessel5	24.65
		Control_AN2235157_vessel6	25.86
		Control_AN2235157_vessel7	22.45
		Control_AN2235157_vessel8	26.85
		Control_AN2235157_vessel9	32.13
		Control_AN2235157_vessel10	19.81
		Control_AN2235157_vessel11	20.25
		Control_AN2235157_vessel12	24.21
		Control_AN2235157_vessel13	20.8
		Control_AN2235157_vessel14	33.34
		Control_AN2235157_vessel15	26.3
		Control_AN2235157_vessel16	23
		Control_AN2235157_vessel17	33.67
		Control_AN2235157_vessel18	29.82
		Control_AN2235157_vessel19	30.04
		Control_AN2235157_vessel20	27.18
		Control_AN2235157_vessel21	33.56
		Control_AN2235157_vessel22	19.26
		Control_AN2235157_vessel23	32.68
		Control_AN2235157_vessel24	26.74
		Control_AN2235157_vessel25	34.33
		EngiKOe_AN2209949_vessel1	51.39
		EngiKOe_AN2209949_vessel2	45.01
		EngiKOe_AN2209949_vessel3	36.09
		EngiKOe_AN2209949_vessel4	36.64
		EngiKOe_AN2209949_vessel5	39.95
		EngiKOe_AN2209949_vessel6	37.19
		EngiKOe_AN2209949_vessel7	38.96
		EngiKOe_AN2209949_vessel8	45.78
		EngiKOe_AN2209949_vessel9	35.1
		EngiKOe_AN2209949_vessel10	29.16
		EngiKOe_AN2209949_vessel11	47.1
		EngiKOe_AN2209949_vessel12	32.79
		EngiKOe_AN2209949_vessel13	46.11
		EngiKOe_AN2209949_vessel14	40.5
		EngiKOe_AN2209949_vessel15	23.33
		EngiKOe_AN2209949_vessel16	24.76
		EngiKOe_AN2209949_vessel17	37.08
		EngiKOe_AN2209949_vessel18	40.94
		EngiKOe_AN2209949_vessel19	33.56
		EngiKOe_AN2209949_vessel20	29.27
		EngiKOe_AN2209949_vessel21	35.1
		EngiKOe_AN2209949_vessel22	38.96
		EngiKOe_AN2209949_vessel23	29.71
		EngiKOe_AN2209949_vessel24	28.5
		EngiKOe_AN2209949_vessel25	28.5
Fig3	d	Control_AN2235157_vessel1	9
		Control_AN2235157_vessel2	4
		Control_AN2235157_vessel3	5
		Control_AN2235157_vessel4	5
		Control_AN2235157_vessel5	4
		Control_AN2235157_vessel6	5
		EngiKOe_AN2208711_vessel1	6
		EngiKOe_AN2208711_vessel2	12
		EngiKOe_AN2208711_vessel3	11
		EngiKOe_AN2208711_vessel4	8
		EngiKOe_AN2208711_vessel5	9
		EngiKOe_AN2208711_vessel6	11

## Sheet: Fig4
Figure		Mouse ID	Data
Fig4	c	Control_AN2218354	9.38
		Control_AN2218355	8.28
		Control_AN2218366	10.94
		Control_AN2215530	19.49
		Control_AN2216394	9.41
		Control_AN2217538	13.48
		EngiKOe_AN2215531	15.99
		EngiKOe_AN2216396	18.61
		EngiKOe_AN2216397	14.39
		EngiKOe_AN2217535	14.58
		EngiKOe_AN2217540	17.87
		EngiKOe_AN2218368	19.07
		EngiKOe_AN2217533	15.62
		EngiKOe_AN2217534	17.21
Fig4	e	Control_AN2218354	8.5052
		Control_AN2218355	8.2927
		Control_AN2218366	10.548
		Control_AN2215530	9.6097
		Control_AN2216394	13.323
		Control_AN2217538	12.375
		EngiKOe_AN2215531	3.0492
		EngiKOe_AN2216396	7.95481
		EngiKOe_AN2216397	6.4992
		EngiKOe_AN2217535	9.9407
		EngiKOe_AN2217540	2.45233
		EngiKOe_AN2218368	8.99851
		EngiKOe_AN2217533	9.78232
		EngiKOe_AN2217534	9.50579
Fig4	f	Control_AN2218354	9.1944
		Control_AN2218355	6.8825
		Control_AN2218366	9.603
		Control_AN2215530	8.9313
		Control_AN2216394	13.955
		Control_AN2217538	13.135
		EngiKOe_AN2215531	8.06939
		EngiKOe_AN2216396	9.55388
		EngiKOe_AN2216397	5.34147
		EngiKOe_AN2217535	13.2828
		EngiKOe_AN2217540	8.01381
		EngiKOe_AN2218368	10.098
		EngiKOe_AN2217533	10.1598
		EngiKOe_AN2217534	10.8947
Fig4	g	Control_AN2218354	8
		Control_AN2218355	2.8
		Control_AN2218366	4.4
		Control_AN2215530	4
		Control_AN2216394	4
		Control_AN2217538	6
		EngiKOe_AN2215531	10.4
		EngiKOe_AN2216396	5.6
		EngiKOe_AN2216397	6.4
		EngiKOe_AN2217535	6.8
		EngiKOe_AN2217540	8.4
		EngiKOe_AN2218368	4.8
		EngiKOe_AN2217533	7.2
		EngiKOe_AN2217534	7.6

## Sheet: Fig5
Figure		Mouse ID	Data
Fig5	d	Control_AN2208706	1.10467	1.08416	0.994338	0.978623	1.11063	1.02841	1.03453	0.932967	1.01104	0.981766	0.949509	0.916756	0.939584	1.03768	1.03073	1.18573	1.08581	1.23469	1.23254	1.21302	1.61119	1.34437	1.25454	1.37381	1.37993	1.44428	1.37348	1.35032	1.13379	1.22659	1.2509	1.39118	1.18854	1.25802	1.02659
		Control_AN2208710	0.881434	1.08056	0.939376	1.00159	0.949289	1.01364	1.00116	1.05235	1.04688	0.890151	0.970654	1.08936	0.992532	0.972449	1.01185	0.96151	1.10534	1.07526	1.03748	1.20148	1.13918	1.02689	1.14192	1.19259	1.22259	1.17892	1.18832	1.17012	1.2255	1.16337	1.16516	1.03868	0.996036	1.00381	0.897928
		Control_AN2208713	1.03833	1.01847	0.955955	1.03677	0.966212	0.993041	0.996765	0.91331	0.979599	1.05328	1.12524	0.988668	1.04621	0.926482	0.938411	0.949909	1.06187	1.18343	1.05577	1.07169	1.21458	1.12621	1.20227	1.15947	1.14899	1.17118	1.1172	1.16092	1.15207	1.04972	1.10727	1.20589	1.12216	1.05377	1.10856
		Control_AN2235157	0.928298	0.999091	0.900502	1.01568	0.984064	0.952794	0.972598	0.946887	1.10784	0.98971	1.06024	1.06328	0.981024	1.02628	1.03479	1.13946	1.14684	1.20739	1.23744	1.22797	1.18906	1.17829	1.16205	1.19132	1.13599	1.13859	1.17099	1.16152	0.939156	1.1134	1.16925	1.02576	1.03775	1.06432	1.0109
		EngiKOe_AN2208708	0.960339	0.970086	1.01902	0.968405	1.01331	1.06003	0.985144	0.989312	1.06467	0.996908	0.968742	1.01002	0.992874	0.961482	0.962288	1.10991	1.1735	1.06884	1.14043	1.26096	1.26076	1.21605	1.17538	1.08349	1.17424	1.23299	1.15112	1.16443	1.12866	1.1694	1.20415	1.13008	1.14876	1.09613	1.08194
		EngiKOe_AN2208711	1.05563	0.933477	1.09495	1.01083	1.00483	0.989769	0.953389	1.04785	0.979685	1.00266	1.08001	0.995513	0.971515	0.935519	0.939093	1.14409	0.943178	1.13822	1.20753	1.26804	1.10784	1.12916	1.18009	1.08921	1.16452	1.14511	1.11984	1.1409	1.26625	1.2383	1.16975	1.25336	1.11116	1.11614	1.07708
		EngiKOe_AN2209949	1.06102	1.03852	0.892983	1.05258	0.959586	0.800151	0.957187	0.994005	1.06623	1.00335	1.11215	0.948582	1.04952	1.12514	0.9461	1.16585	1.15145	1.24619	1.3185	1.34729	1.31924	1.28565	1.09511	1.27515	1.37716	1.27341	1.32851	1.27862	1.24015	1.24164	1.22203	1.08013	1.1172	1.11811	1.14252
		EngiKOe_AN2233270	1.11492	0.952231	0.964751	0.965402	1.02438	1.10428	1.13561	0.96808	0.982119	1.04732	1.01128	1.02619	0.980817	0.837526	0.988488	1.06766	0.948395	1.03741	1.06614	1.11021	1.11803	1.12382	1.14082	1.11159	1.11361	1.23396	1.17809	1.11926	1.11115	1.14025	1.09523	1.20053	1.12266	1.07207	1.11188
		EngiKOe_AN2235159	1.02383	0.947296	1.02271	0.947853	0.971229	0.99544	1.05569	1.01784	0.972342	0.994188	1.06501	0.986257	1.06098	0.963159	0.987509	1.0447	1.09312	1.16798	1.12471	1.11886	1.11051	1.28945	1.0966	1.11302	1.04609	1.20402	1.21098	1.1869	1.13528	1.19289	1.16617	1.13222	0.972899	1.16033	0.990153
		EngiKOe_AN2209950	0.898732	1.02234	1.04789	1.05085	0.866451	1.08905	0.969344	0.840224	1.10519	1.06336	0.938006	1.02933	0.881516	1.09645	1.01185	0.980508	1.17325	1.19463	1.05865	0.990326	1.09699	1.40297	1.28165	1.11716	1.22785	1.35227	1.18374	1.37513	1.17795	1.29416	1.20526	1.18562	0.976338	0.964771	0.957239
Fig5	e	Control_AN2208706	1.10467	1.08416	0.994338	0.978623	1.11063	1.02841	1.03453	0.932967	1.01104	0.981766	0.949509	0.916756	0.939584	1.03768	1.03073	1.18573	1.08581	1.23469	1.23254	1.21302	1.61119	1.34437	1.25454	1.37381	1.37993	1.44428	1.37348	1.35032	1.13379	1.22659	1.2509	1.39118	1.18854	1.25802	1.02659
		Control_AN2208710	0.881434	1.08056	0.939376	1.00159	0.949289	1.01364	1.00116	1.05235	1.04688	0.890151	0.970654	1.08936	0.992532	0.972449	1.01185	0.96151	1.10534	1.07526	1.03748	1.20148	1.13918	1.02689	1.14192	1.19259	1.22259	1.17892	1.18832	1.17012	1.2255	1.16337	1.16516	1.03868	0.996036	1.00381	0.897928
		Control_AN2208713	1.03833	1.01847	0.955955	1.03677	0.966212	0.993041	0.996765	0.91331	0.979599	1.05328	1.12524	0.988668	1.04621	0.926482	0.938411	0.949909	1.06187	1.18343	1.05577	1.07169	1.21458	1.12621	1.20227	1.15947	1.14899	1.17118	1.1172	1.16092	1.15207	1.04972	1.10727	1.20589	1.12216	1.05377	1.10856
		Control_AN2235157	0.928298	0.999091	0.900502	1.01568	0.984064	0.952794	0.972598	0.946887	1.10784	0.98971	1.06024	1.06328	0.981024	1.02628	1.03479	1.13946	1.14684	1.20739	1.23744	1.22797	1.18906	1.17829	1.16205	1.19132	1.13599	1.13859	1.17099	1.16152	0.939156	1.1134	1.16925	1.02576	1.03775	1.06432	1.0109
		EngiKOe_AN2208708	0.960339	0.970086	1.01902	0.968405	1.01331	1.06003	0.985144	0.989312	1.06467	0.996908	0.968742	1.01002	0.992874	0.961482	0.962288	1.10991	1.1735	1.06884	1.14043	1.26096	1.26076	1.21605	1.17538	1.08349	1.17424	1.23299	1.15112	1.16443	1.12866	1.1694	1.20415	1.13008	1.14876	1.09613	1.08194
		EngiKOe_AN2208711	1.05563	0.933477	1.09495	1.01083	1.00483	0.989769	0.953389	1.04785	0.979685	1.00266	1.08001	0.995513	0.971515	0.935519	0.939093	1.14409	0.943178	1.13822	1.20753	1.26804	1.10784	1.12916	1.18009	1.08921	1.16452	1.14511	1.11984	1.1409	1.26625	1.2383	1.16975	1.25336	1.11116	1.11614	1.07708
		EngiKOe_AN2209949	1.06102	1.03852	0.892983	1.05258	0.959586	0.800151	0.957187	0.994005	1.06623	1.00335	1.11215	0.948582	1.04952	1.12514	0.9461	1.16585	1.15145	1.24619	1.3185	1.34729	1.31924	1.28565	1.09511	1.27515	1.37716	1.27341	1.32851	1.27862	1.24015	1.24164	1.22203	1.08013	1.1172	1.11811	1.14252
		EngiKOe_AN2233270	1.11492	0.952231	0.964751	0.965402	1.02438	1.10428	1.13561	0.96808	0.982119	1.04732	1.01128	1.02619	0.980817	0.837526	0.988488	1.06766	0.948395	1.03741	1.06614	1.11021	1.11803	1.12382	1.14082	1.11159	1.11361	1.23396	1.17809	1.11926	1.11115	1.14025	1.09523	1.20053	1.12266	1.07207	1.11188
		EngiKOe_AN2235159	1.02383	0.947296	1.02271	0.947853	0.971229	0.99544	1.05569	1.01784	0.972342	0.994188	1.06501	0.986257	1.06098	0.963159	0.987509	1.0447	1.09312	1.16798	1.12471	1.11886	1.11051	1.28945	1.0966	1.11302	1.04609	1.20402	1.21098	1.1869	1.13528	1.19289	1.16617	1.13222	0.972899	1.16033	0.990153
		EngiKOe_AN2209950	0.898732	1.02234	1.04789	1.05085	0.866451	1.08905	0.969344	0.840224	1.10519	1.06336	0.938006	1.02933	0.881516	1.09645	1.01185	0.980508	1.17325	1.19463	1.05865	0.990326	1.09699	1.40297	1.28165	1.11716	1.22785	1.35227	1.18374	1.37513	1.17795	1.29416	1.20526	1.18562	0.976338	0.964771	0.957239
Fig5	g	Control_AN2208706	1.15061	1.31576	1.01286	1.01286	1.09784	0.894992	1.30069	0.613337	0.967633	1.1369	0.946389	0.996415	0.829889	0.874433	1.24655	1.30343	1.11086	1.30754	1.24381	1.30891	1.64744	1.26779	1.30617	1.27944	1.40485	1.40142	1.65978	1.43911	1.36784	1.57069	1.45145	1.32467	1.06494	1.35003	1.25409
		Control_AN2208710	0.877932	1.01269	0.98574	0.958553	1.01011	1.18636	1.10175	0.945663	1.07433	0.799185	0.897853	1.02394	1.00215	1.00168	1.14112	1.04363	0.935117	1.2719	0.921992	1.39189	1.16034	1.04667	1.28245	1.29182	1.22432	1.1444	1.29979	1.08066	1.17698	1.11675	1.21448	1.05558	0.874651	0.966756	0.915665
		Control_AN2208713	1.20446	1.13872	1.03244	1.0826	0.981426	0.924179	1.03442	0.855595	0.912417	0.922337	1.10003	0.952377	1.09365	0.969807	0.968106	0.964564	1.11845	1.24683	1.03201	1.00013	1.13361	1.00183	1.17386	1.10471	1.13631	1.06574	1.00566	1.24768	0.99177	1.0639	1.06276	1.16592	1.0041	1.06205	1.35283
		Control_AN2235157	0.81281	0.886541	1.05811	1.08115	1.02443	0.98473	1.04712	0.807493	1.10171	0.969842	1.16622	1.0691	0.915962	0.887604	1.01451	1.20876	1.10773	1.3945	1.41364	1.30057	1.32432	1.38245	1.30518	1.5292	1.17154	1.05598	1.24031	1.27717	0.893985	1.1882	1.06165	1.04676	1.12049	1.00104	1.00423
		EngiKOe_AN2208708	0.902503	0.96703	0.961999	0.923318	1.04214	1.06313	0.895912	1.0241	1.06642	1.14309	0.992181	1.00189	1.00103	0.917767	0.88377	1.10371	1.20276	1.15541	1.07319	1.21126	1.27474	1.11551	1.10111	1.18455	1.18125	1.17726	1.1058	1.0012	1.10736	1.11915	1.07804	1.13546	1.14569	1.21785	1.02219
		EngiKOe_AN2208711	1.03369	0.925659	1.15681	1.16422	0.855758	1.13801	0.987617	1.03845	0.860524	1.05461	1.09485	0.937044	0.918775	0.867673	0.766528	0.857082	0.871644	1.14066	1.07023	1.00165	0.987617	1.00668	1.26325	1.22645	1.19149	0.965111	1.18249	1.08664	1.17905	1.04031	1.02018	1.14675	1.13722	1.0035	0.920363
		EngiKOe_AN2209949	1.01922	1.03018	0.983734	0.917094	0.95979	0.873244	1.00162	1.07172	0.972194	1.02037	1.17615	0.733906	1.15682	1.10317	1.06191	1.19115	1.25981	1.18827	1.17154	1.56878	1.43435	1.21019	0.95027	1.21308	1.39915	1.21106	1.31982	1.36511	1.29414	1.38271	1.26328	1.11903	1.32472	1.12336	1.26241
		EngiKOe_AN2233270	1.10375	0.96318	0.891488	0.94412	0.96253	1.10591	1.04267	0.967511	0.934373	0.963613	1.06043	0.964263	1.1345	1.06541	0.850119	1.10288	0.927442	1.19233	1.10288	1.00087	1.38337	1.13104	1.15746	1.15833	1.08989	1.39095	1.09703	1.26013	1.36561	1.12887	1.26359	0.971193	1.21356	1.18215	1.2937
		EngiKOe_AN2235159	1.02455	1.10844	0.95238	0.943134	1.04349	1.06695	0.940427	1.18083	0.948997	0.94787	0.889685	0.957116	1.08634	0.934338	1.00696	1.10619	1.0462	1.04484	1.1867	1.13844	1.08476	1.13844	1.1779	1.12671	1.22165	1.19865	1.18963	1.09401	1.21827	1.21444	1.05815	0.898255	1.04665	1.17813	1.02319
		EngiKOe_AN2209950	0.775615	1.02136	1.14104	1.15931	0.892855	0.967159	0.897119	0.870625	1.13891	0.91204	1.02258	0.983603	0.899859	1.09353	0.85814	0.891942	1.15901	0.886461	1.13069	0.942492	1.07618	1.30944	1.15901	0.986343	1.13312	1.09902	1.1313	1.37796	1.05669	1.06491	1.1179	1.12003	0.893769	0.935184	1.06308
Fig5	h	Control_AN2208706	1.15061	1.31576	1.01286	1.01286	1.09784	0.894992	1.30069	0.613337	0.967633	1.1369	0.946389	0.996415	0.829889	0.874433	1.24655	1.30343	1.11086	1.30754	1.24381	1.30891	1.64744	1.26779	1.30617	1.27944	1.40485	1.40142	1.65978	1.43911	1.36784	1.57069	1.45145	1.32467	1.06494	1.35003	1.25409
		Control_AN2208710	0.877932	1.01269	0.98574	0.958553	1.01011	1.18636	1.10175	0.945663	1.07433	0.799185	0.897853	1.02394	1.00215	1.00168	1.14112	1.04363	0.935117	1.2719	0.921992	1.39189	1.16034	1.04667	1.28245	1.29182	1.22432	1.1444	1.29979	1.08066	1.17698	1.11675	1.21448	1.05558	0.874651	0.966756	0.915665
		Control_AN2208713	1.20446	1.13872	1.03244	1.0826	0.981426	0.924179	1.03442	0.855595	0.912417	0.922337	1.10003	0.952377	1.09365	0.969807	0.968106	0.964564	1.11845	1.24683	1.03201	1.00013	1.13361	1.00183	1.17386	1.10471	1.13631	1.06574	1.00566	1.24768	0.99177	1.0639	1.06276	1.16592	1.0041	1.06205	1.35283
		Control_AN2235157	0.81281	0.886541	1.05811	1.08115	1.02443	0.98473	1.04712	0.807493	1.10171	0.969842	1.16622	1.0691	0.915962	0.887604	1.01451	1.20876	1.10773	1.3945	1.41364	1.30057	1.32432	1.38245	1.30518	1.5292	1.17154	1.05598	1.24031	1.27717	0.893985	1.1882	1.06165	1.04676	1.12049	1.00104	1.00423
		EngiKOe_AN2208708	0.902503	0.96703	0.961999	0.923318	1.04214	1.06313	0.895912	1.0241	1.06642	1.14309	0.992181	1.00189	1.00103	0.917767	0.88377	1.10371	1.20276	1.15541	1.07319	1.21126	1.27474	1.11551	1.10111	1.18455	1.18125	1.17726	1.1058	1.0012	1.10736	1.11915	1.07804	1.13546	1.14569	1.21785	1.02219
		EngiKOe_AN2208711	1.03369	0.925659	1.15681	1.16422	0.855758	1.13801	0.987617	1.03845	0.860524	1.05461	1.09485	0.937044	0.918775	0.867673	0.766528	0.857082	0.871644	1.14066	1.07023	1.00165	0.987617	1.00668	1.26325	1.22645	1.19149	0.965111	1.18249	1.08664	1.17905	1.04031	1.02018	1.14675	1.13722	1.0035	0.920363
		EngiKOe_AN2209949	1.01922	1.03018	0.983734	0.917094	0.95979	0.873244	1.00162	1.07172	0.972194	1.02037	1.17615	0.733906	1.15682	1.10317	1.06191	1.19115	1.25981	1.18827	1.17154	1.56878	1.43435	1.21019	0.95027	1.21308	1.39915	1.21106	1.31982	1.36511	1.29414	1.38271	1.26328	1.11903	1.32472	1.12336	1.26241
		EngiKOe_AN2233270	1.10375	0.96318	0.891488	0.94412	0.96253	1.10591	1.04267	0.967511	0.934373	0.963613	1.06043	0.964263	1.1345	1.06541	0.850119	1.10288	0.927442	1.19233	1.10288	1.00087	1.38337	1.13104	1.15746	1.15833	1.08989	1.39095	1.09703	1.26013	1.36561	1.12887	1.26359	0.971193	1.21356	1.18215	1.2937
		EngiKOe_AN2235159	1.02455	1.10844	0.95238	0.943134	1.04349	1.06695	0.940427	1.18083	0.948997	0.94787	0.889685	0.957116	1.08634	0.934338	1.00696	1.10619	1.0462	1.04484	1.1867	1.13844	1.08476	1.13844	1.1779	1.12671	1.22165	1.19865	1.18963	1.09401	1.21827	1.21444	1.05815	0.898255	1.04665	1.17813	1.02319
		EngiKOe_AN2209950	0.775615	1.02136	1.14104	1.15931	0.892855	0.967159	0.897119	0.870625	1.13891	0.91204	1.02258	0.983603	0.899859	1.09353	0.85814	0.891942	1.15901	0.886461	1.13069	0.942492	1.07618	1.30944	1.15901	0.986343	1.13312	1.09902	1.1313	1.37796	1.05669	1.06491	1.1179	1.12003	0.893769	0.935184	1.06308

## Sheet: Fig6
Figure		Mouse ID	Data
Fig6	c	Control_AN2204520	1.8
		Control_AN2129937	1.81
		Control_A2045086	1.7
		Control_AN2131848	1.5
		Eng-iKOe_AN2152384	2.4
		Eng-iKOe_AN2140170	2.56
		Eng-iKOe_AN2202331	2.55
		Eng-iKOe_A2018661	2.27
		Eng-iKOe_AN2131855	2.63
		Eng-iKOeTGFbeta_A1914193	1.88
		Eng-iKOeTGFbeta_A1914194	1.9
		Eng-iKOeTGFbeta_A1914196	1.6
		Eng-iKOeTGFbeta_A1902323	1.5
		Eng-iKOeTGFbeta_A1902327	1.67
		Eng-iKOeTGFbeta_A1939079	1.5
		Eng-iKOeTGFbeta_AN2131855	1.5
		Eng-iKOeTGFbetaActinB_A1933317	1.92
		Eng-iKOeTGFbetaActinB_A1933311	1.7
		Eng-iKOeTGFbetaActinB_A1914210	1.5
		Eng-iKOeTGFbetaActinB_A1914211	1.7
		Eng-iKOeTGFbetaDihydro_A1939072	2
		Eng-iKOeTGFbetaDihydro_A1939073	2.08
		Eng-iKOeTGFbetaDihydro_A1939080	2.92
		Eng-iKOeTGFbetaDihydro_A1939082	2
		Eng-iKOeTGFbetaSB_AN2131849	2.2
		Eng-iKOeTGFbetaSB_AN2131853	2.6
		Eng-iKOeTGFbetaSB_AN2131851	2.4
		Eng-iKOeBMP9_AN2131850	2.3
		Eng-iKOeBMP9_AN2131854	2.3
		Eng-iKOeBMP9_AN2131852	2.4

## Sheet: Fig7
Figure		Mouse ID	Data
Fig7	b	Control_A1905511	0.368
		Control_A1905520	0.412
		Control_A1852188	0.347
		Eng-iKOe_A1905499	0.355
		Eng-iKOe_A1905512	0.606
		Eng-iKOe_A1905517	0.449
		Eng-iKOe_A1852189	0.47
		Eng-iKOe_A1905500	0.459
		Eng-iKOeC381_A1902323	0.38
		Eng-iKOeC381_955000004579602	0.339
		Eng-iKOeC381_A1905514	0.327
Fig7	b	Control_A1905511	0.379
		Control_A1905520	0.375
		Control_A1852188	0.368
		Eng-iKOe_A1905499	0.415
		Eng-iKOe_A1905512	0.563
		Eng-iKOe_A1905517	0.503
		Eng-iKOe_A1852189	0.524
		Eng-iKOe_A1905500	0.497
		Eng-iKOeC381_A1902323	0.445
		Eng-iKOeC381_955000004579602	0.434
		Eng-iKOeC381_A1905514	0.461
Fig7	c	Control_A1905498	1.86
		Control_A1905499	1.7
		Control_A1914192	1.8
		Control_A1914207	1.8
		Control_A1902332	1.4
		Eng-iKOe_955000004701633	2.1
		Eng-iKOe_955000004701694	2
		Eng-iKOe_A1905500	2.3
		Eng-iKOe_A1852200	2.1
		Eng-iKOe_A1902336	2.36
		Eng-iKOe_A1914208	2.67
		Eng-iKOe_A1914203	1.9
		Eng-iKOe_A1902324	2.25
		Eng-iKOeC381_955000004579323	1.25
		Eng-iKOeC381_955000004579602	1.4
		Eng-iKOeC381_A1841130	2.1
		Eng-iKOeC381_A1852201	1.75
		Eng-iKOeC381_A1852206	1.4
Fig7	d	Control_A1905498	2
		Control_A1905499	2.33
		Control_A1914192	2.2
		Control_A1914207	1.8
		Control_A1902332	1.9
		Eng-iKOe_955000004701633	2.4
		Eng-iKOe_955000004701694	2.38
		Eng-iKOe_A1905500	2.8
		Eng-iKOe_A1852200	3.13
		Eng-iKOe_A1902336	3.17
		Eng-iKOe_A1914208	2.5
		Eng-iKOe_A1914203	2.33
		Eng-iKOe_A1902324	2.7
		Eng-iKOeC381_955000004579323	2.17
		Eng-iKOeC381_955000004579602	2.08
		Eng-iKOeC381_A1841130	2.75
		Eng-iKOeC381_A1852201	2.42
		Eng-iKOeC381_A1852206	2.1
Fig7	f	Control_AN2416581	7.6
		Control_AN2416584	9.77
		Control_AN2415024	9.21
		Control_AN2415889	7.17
		Control_AN2413043	10.55
		Control_AN2414974	8.71
		Control_AN2414980	9.32
		Control_AN2208706	8.84
		Control_AN2208710	7.92
		Control_AN2233271	7.98
		Control_AN2235157	9.03
		Control_AN2413046	9.41
		Eng-iKOe_AN2416583	8.62
		Eng-iKOe_AN2415025	8.6
		Eng-iKOe_AN2415890	6.74
		Eng-iKOe_AN2413044	9.59
		Eng-iKOe_AN2414978	7
		Eng-iKOe_AN2414981	7.96
		Eng-iKOe_AN2412436	7.55
		Eng-iKOe_AN2413047	6.34
		Eng-iKOe_AN2208711	5.49
		Eng-iKOe_AN2208708	6.52
		Eng-iKOe_AN2209949	7.5
		Eng-iKOe_AN2209950	6.67
		Eng-iKOe_AN2233270	6.77
		Eng-iKOeC381_AN2412435	7.82
		Eng-iKOeC381_AN2413771	6.86
		Eng-iKOeC381_AN2414982	7.98
		Eng-iKOeC381_AN2413045	8.28
		Eng-iKOeC381_AN2413048	6.13
		Eng-iKOeC381_AN2414976	7.83
		Eng-iKOeVAD_AN2416585	10.6
		Eng-iKOeVAD_AN2415026	9.72
		Eng-iKOeVAD_AN2415027	9.18
Fig7	g	Control_AN2414980	7.39
		Control_AN2414974	8.17
		Control_AN2413043	6.18
		Control_AN2233271	8.01
		Control_AN2208713	5.87
		Control_AN2208710	6.48
		Control_AN2416581	8.72
		Control_AN2415889	9.09
		Control_AN2415024	8.84
		Control_AN2416584	8.18
		Eng-iKOe_AN2414981	9.42
		Eng-iKOe_AN2414978	8.16
		Eng-iKOe_AN2413047	8.1
		Eng-iKOe_AN2413044	9.24
		Eng-iKOe_AN2412436	10.46
		Eng-iKOe_AN2235159	9.48
		Eng-iKOe_AN2233270	8.9
		Eng-iKOe_AN2209949	9.49
		Eng-iKOe_AN2415890	11.83
		Eng-iKOe_AN2415025	10.37
		Eng-iKOe_AN2416583	8.32
		Eng-iKOeC381_AN2414982	7.51
		Eng-iKOeC381_AN2414976	6.65
		Eng-iKOeC381_AN2413771	9.33
		Eng-iKOeC381_AN2413048	8.96
		Eng-iKOeC381_AN2412435	8.68
		Eng-iKOeVAD044_AN2415027	8.73
		Eng-iKOeVAD044_AN2415026	8.94
		Eng-iKOeVAD044_AN2416585	8.14

## Sheet: Fig8
Figure		Mouse ID	Data
Fig8	a	Control_A1905813	18.25
		Control_A1910446	15.78
		Control_A1908058	15.73
		Control_A1915050	16.4
		Control_A1915051	14.64
		Control_A1915044	15.32
		Control_A1915049	13.77
		Control_A1915052	14.72
		Control_A1927010	17.22
		Control_A1927609	15.93
		Control_A1927011	12.81
		Control_A1927016	14.69
		Control_A1927017	15.45
		Control_A1927018	12.56
		Control_A1927608	17.61
		Eng-iKOe_A1905811	18.97
		Eng-iKOe_A1908052	16.67
		Eng-iKOe_A1906718	24.27
		Eng-iKOe_A1915044	11.92
		Eng-iKOe_A1915051	22.24
		Eng-iKOe_A1915052	12.02
		Eng-iKOe_A1927012	14.83
		Eng-iKOe_A1927013	15.44
		Eng-iKOe_A1927015	20.33
		Eng-iKOe_A1927611	27.8
		Eng-iKOe_A1927612	21.16
		Eng-iKOeC381_A1933291	23.16
		Eng-iKOeC381_A1933288	14.91
		Eng-iKOeC381_A1933289	14.68
		Eng-iKOeC381_A1933290	16.91
		Eng-iKOeC381_A1933294	18.74
		Eng-iKOeC381_A1933295	15.71
		Eng-iKOeC381_A1937946	13.63
		Eng-iKOeC381_A1937948	15.03
		Eng-iKOeC381_A1941438	21.42
		Eng-iKOeC381_A1941439	24.08
Fig8	c	Control_A1905813	0.135302
		Control_A1910446	0.203554
		Control_A1908058	0.192866
		Control_A1915050	0.188828
		Control_A1915051	0.202461
		Control_A1915044	0.198282
		Control_A1915049	0.123942
		Control_A1915052	0.121261
		Control_A1927010	0.141471
		Control_A1927609	0.173731
		Control_A1927011	0.254412
		Control_A1927016	0.143366
		Control_A1927017	0.172819
		Control_A1927018	0.14663
		Control_A1927608	0.201439
		Control_A1906718	0.211581
		Control_AN2218354	0.10549
		Control_AN2218355	0.12332
		control_AN2218366	0.12985
		Control_AN2215530	0.12633
		Control_AN2216394	0.17014
		Control_AN2217538	0.14709
		Eng-iKOe_A1905811	0.175672
		Eng-iKOe_A1908052	0.146575
		Eng-iKOe_A1906718	0.195327
		Eng-iKOe_A1915044	0.100977
		Eng-iKOe_A1915051	0.190026
		Eng-iKOe_A1915052	0.152097
		Eng-iKOe_A1927012	0.170713
		Eng-iKOe_A1927013	0.15568
		Eng-iKOe_A1927015	0.122494
		Eng-iKOe_A1927611	0.162112
		Eng-iKOe_A1927612	0.12695
		Eng-iKOe_AN2215531	0.07223
		Eng-iKOe_AN2216396	0.1094
		Eng-iKOe_AN2216397	0.06814
		Eng-iKOe_AN2217535	0.12995
		Eng-iKOe_AN2217540	0.09373
		Eng-iKOe_AN2218368	0.12787
		Eng-iKOe_AN2217533	0.13106
		Eng-iKOe_AN2217534	0.1216
		Eng-iKOeC381_A1933291	0.196251
		Eng-iKOeC381_A1933288	0.190866
		Eng-iKOeC381_A1933289	0.108685
		Eng-iKOeC381_A1933290	0.146112
		Eng-iKOeC381_A1933294	0.163943
		Eng-iKOeC381_A1933295	0.205462
		Eng-iKOeC381_A1937946	0.150716
		Eng-iKOeC381_A1937948	0.129603
		Eng-iKOeC381_A1941438	0.136832
		Eng-iKOeC381_A1941439	0.271464
Fig8	d	Control_A1905813	4.8
		Control_A1910446	4
		Control_A1908058	4.8
		Control_A1915050	4
		Control_A1915051	5.6
		Control_A1915044	4
		Control_A1915049	4.4
		Control_A1915052	3.6
		Control_A1927010	2.8
		Control_A1927609	2.4
		Control_A1927011	4.4
		Control_A1927016	4.4
		Control_A1927017	4.4
		Control_A1927018	4.8
		Control_A1927608	3.6
		Control_A1906718	4
		Control_AN2218354	7.6
		Control_AN2218355	3.2
		control_AN2218366	3.6
		Control_AN2215530	3.2
		Control_AN2216394	3.6
		Control_AN2217538	4.4
		Eng-iKOe_A1905811	5.6
		Eng-iKOe_A1908052	3.2
		Eng-iKOe_A1906718	3.6
		Eng-iKOe_A1915044	2.8
		Eng-iKOe_A1915051	4.4
		Eng-iKOe_A1915052	7.2
		Eng-iKOe_A1927012	7.2
		Eng-iKOe_A1927013	5.2
		Eng-iKOe_A1927015	7.6
		Eng-iKOe_A1927611	5.6
		Eng-iKOe_A1927612	6.4
		Eng-iKOe_AN2215531	8.8
		Eng-iKOe_AN2216396	4
		Eng-iKOe_AN2216397	4
		Eng-iKOe_AN2217535	5.2
		Eng-iKOe_AN2217540	7.2
		Eng-iKOe_AN2218368	5.2
		Eng-iKOe_AN2217533	4.4
		Eng-iKOe_AN2217534	3.2
		Eng-iKOeC381_A1933291	5.2
		Eng-iKOeC381_A1933288	5.6
		Eng-iKOeC381_A1933289	2.8
		Eng-iKOeC381_A1933290	3.2
		Eng-iKOeC381_A1933294	6
		Eng-iKOeC381_A1933295	4.8
		Eng-iKOeC381_A1937946	4
		Eng-iKOeC381_A1937948	6
		Eng-iKOeC381_A1941438	4
		Eng-iKOeC381_A1941439	5.2
Fig8	f	Control_AN2208713	1.09238	1.06251	0.973361	0.968316	0.934032	0.945064	0.999099	0.974958	0.950816	0.996162	1.04203	1.02564	1.01656	1.00194	0.927441	0.881491	0.984168	1.06008	1.12673	1.11176	1.06684	1.14605	1.16618	1.22611	1.1776	1.19539	1.15496	1.11392	1.15206	1.08123	1.05268	1.09094	1.11218	1.06963	1.03667
		Control_AN2208710	0.970156	0.962081	1.03386	1.02467	1.01834	1.01014	1.00391	1.00061	1.02606	1.00487	0.949277	0.962816	1.00709	1.02613	1.01666	1.02899	1.06124	1.10005	1.09513	1.11109	1.17217	1.22267	1.15591	1.15689	1.18506	1.14714	1.2641	1.22472	1.1414	1.19754	1.1852	1.21262	1.14579	1.06729	1.00769
		Control_AN2208706	1.04402	1.04502	1.02046	1.01053	1.00491	0.98948	1.01203	0.993611	0.95881	0.956833	0.988589	1.00367	0.978146	0.993891	0.998199	0.968207	1.0137	1.04746	1.09811	1.09986	1.11269	1.11286	1.13085	1.1732	1.17285	1.16659	1.20396	1.1766	1.17546	1.15823	1.1605	1.16116	1.1244	1.09794	1.06833
		Control_AN2233271	1.04986	1.05855	1.04812	1.03105	1.01865	1.01345	1.0242	1.01139	0.998786	0.963524	0.928522	0.892275	0.946505	1.01512	0.970419	0.980403	0.982218	1.04963	1.10424	1.12173	1.12813	1.10428	1.16152	1.19213	1.21537	1.23704	1.25016	1.28935	1.25692	1.27962	1.28223	1.23134	1.20591	1.16157	1.09621
		Control_AN2235157	0.999864	0.997664	0.978274	0.993261	1.01586	1.0119	1.00909	0.987287	0.996145	1.0136	0.999083	1.00473	0.993929	0.999318	1.00452	1.0239	1.06986	1.08168	1.0761	1.09645	1.11243	1.08022	1.0771	1.07604	1.09387	1.0797	1.07567	1.10347	1.11242	1.07719	1.06635	1.0972	1.06961	1.00883	1.0083
		Control_AN2414980	0.988884	1.00734	1.00076	0.988897	0.989312	1.01534	1.00301	0.999274	1.04482	0.988998	0.963658	0.990855	1.0174	1.00144	0.990459	0.983614	1.00147	1.02815	1.07484	1.1292	1.14301	1.10719	1.10793	1.12704	1.07825	1.08264	1.12427	1.12029	1.11617	1.14377	1.125	1.06585	1.04527	1.03646	1.01169
		Control_AN2413046	0.991801	0.984396	0.996519	0.994517	0.983901	1.00446	1.0167	0.998542	0.983442	0.977769	1.01303	1.03805	1.00844	1.00842	1.02266	1.04192	1.07741	1.10417	1.14966	1.12014	1.08122	1.09791	1.14153	1.15176	1.13385	1.10401	1.11298	1.12093	1.06676	1.06068	1.07785	1.04295	1.0362	1.02902	0.997551
		Eng-iKOe_AN2412443	1.01419	1.00092	1.00896	1.00952	1.00991	1.02093	0.99994	0.992568	0.992986	0.993914	1.00091	0.985422	0.976438	0.993387	1.00997	1.02851	1.05298	1.07153	1.0746	1.06199	1.06624	1.07235	1.0892	1.07328	1.09795	1.11219	1.11437	1.06738	1.04989	1.07021	1.03671	1.04947	1.06318	1.05936	1.03752
		Eng-iKOe_AN2413044	0.983159	1.00558	1.01545	0.991006	0.979569	1.02028	1.019	1.00381	0.992781	1.00219	0.999389	0.9927	0.991383	1.00371	1.0161	1.01902	1.02956	1.05343	1.05506	1.04603	1.06752	1.05407	1.06475	1.06928	1.05295	1.05207	1.06551	1.04146	1.04621	1.06727	1.05611	1.02856	1.02332	1.01657	0.995847
		Eng-iKOe_AN2413047	1.00213	1.00535	0.997455	0.976386	1.02769	1.04572	1.00336	0.992091	1.00853	0.989463	0.973554	0.966477	0.988256	1.02354	0.989323	0.963159	1.00925	1.08924	1.10998	1.1355	1.11718	1.13265	1.12656	1.08846	1.06526	1.08874	1.11773	1.08738	1.10183	1.11312	1.14017	1.13346	1.03787	0.99753	1.00508
		Eng-iKOe_AN2412436	0.994448	0.991875	0.99606	0.994219	0.988981	0.98993	1.01965	1.00851	1.01241	1.01267	0.997186	0.99585	0.995108	1.00312	1.02415	1.02439	1.01579	1.02977	1.05694	1.07701	1.07262	1.08064	1.05576	1.0481	1.06105	1.07005	1.06312	1.05346	1.04973	1.05723	1.05686	1.05258	1.05238	1.03258	1.02508
		Eng-iKOe_AN2208711	0.979607	0.997545	0.988172	1.00173	1.03767	1.00344	0.979649	1.01155	1.00666	0.948307	0.993181	1.03045	1.02531	0.99673	1.01843	1.03674	1.05574	1.07595	1.04614	1.12728	1.16575	1.09987	1.11142	1.1295	1.1096	1.09771	1.07727	1.09724	1.12693	1.13735	1.12096	1.14741	1.14415	1.0815	1.04114
		Eng-iKOe_AN2415887	1.00246	1.00229	1.0131	1.00023	0.99238	0.991208	0.998607	0.996398	0.989264	1.00463	0.994797	0.993029	1.0124	1.00921	1.00723	1.01145	1.02463	1.01917	1.04053	1.04953	1.04355	1.04548	1.04118	1.05131	1.04037	1.03155	1.04106	1.03225	1.04105	1.04603	1.0239	1.02574	1.00576	0.983594	0.996017
		Eng-iKOe_AN2209949	1.0251	0.998231	0.989629	0.978917	0.970097	1.00616	0.944499	0.966909	0.978959	0.99244	1.00905	1.04636	1.03526	1.05839	1.08837	1.01932	1.03822	1.14362	1.16386	1.15499	1.17483	1.14835	1.11211	1.12677	1.12832	1.17279	1.16999	1.17675	1.12696	1.18138	1.20324	1.18226	1.15186	1.07513	1.02708
		Eng-iKOe_AN2209950	1.01673	1.00944	0.984277	0.986033	0.994008	1.00439	0.984969	0.9873	1.01452	1.01425	1.0023	1.00449	1.00036	0.996924	0.971125	0.987136	1.03408	1.0708	1.09368	1.1197	1.10654	1.09972	1.14559	1.14735	1.10041	1.13344	1.16381	1.17184	1.15148	1.11273	1.11188	1.10767	1.0936	1.05941	1.05363
		Eng-iKOe_AN2235159	1.01054	1.02073	0.984059	0.990311	0.990202	0.980722	0.983902	1.00021	0.995721	0.995242	0.99486	0.985371	1.02598	1.04215	1.02231	1.00344	1.04762	1.10073	1.16666	1.18886	1.16253	1.1377	1.15769	1.16517	1.17576	1.18401	1.19623	1.16163	1.1738	1.18739	1.19509	1.14675	1.08724	1.06587	1.03661
		Eng-iKOe_AN2233270	1.0471	1.03561	0.977708	0.966598	0.998326	1.02522	1.01726	0.984961	0.981305	0.970385	1.01718	1.02972	0.990979	0.957643	0.962925	0.985341	1.0187	1.05236	1.08501	1.10078	1.14523	1.13508	1.15598	1.17417	1.13764	1.11738	1.14871	1.15523	1.11384	1.12667	1.14543	1.12443	1.13271	1.12352	1.08748
		Eng-iKOeC381_AN2412444	1.00634	1.02487	0.999959	1.0152	1.02013	0.999312	0.974318	0.986521	0.993729	0.995312	0.992986	0.984639	1.00477	1.00191	0.988756	1.00371	1.03703	1.04337	1.05042	1.0864	1.08391	1.071	1.09419	1.07595	1.05393	1.05852	1.08599	1.09155	1.06945	1.07532	1.09375	1.05673	1.05217	1.02642	1.01587
		Eng-iKOeC381_AN2413045	1.03007	0.998489	1.00314	1.00669	1.02361	1.02191	0.99967	0.978083	0.988078	0.984132	0.992492	0.992059	0.98609	0.995497	0.994604	1.00285	1.0231	1.06294	1.08348	1.09286	1.10836	1.11129	1.12297	1.12696	1.10947	1.0907	1.11652	1.14812	1.17366	1.17497	1.1471	1.13789	1.12749	1.08842	1.06835
		Eng-iKOeC381_AN2413048	1.02807	1.03515	1.04379	1.01662	1.0318	0.997702	0.973096	0.99351	0.972777	0.996486	1.00891	0.985015	0.961845	0.955225	0.98138	0.978055	1.0264	1.07404	1.06724	1.09549	1.1517	1.20423	1.211	1.24301	1.21532	1.19395	1.18072	1.19176	1.20241	1.23233	1.24023	1.21614	1.21617	1.12927	1.04614
		Eng-iKOeC381_AN2413768	0.981609	1.01607	1.02214	0.99768	0.989622	0.997903	1.03528	1.03057	1.00252	0.999817	0.985169	0.987019	0.981832	0.972767	0.971293	0.990183	0.996385	1.06612	1.09124	1.04477	1.04804	1.06397	1.07354	1.04888	1.02491	1.05473	1.07915	1.06479	1.0532	1.04431	1.04617	1.0481	1.05812	1.0238	0.98952
		Eng-iKOeC381_AN2413769	0.994787	1.00333	0.997133	1.00593	1.03313	0.999093	0.990198	1.00284	1.02089	0.99452	0.980187	0.98476	1.00426	0.988935	0.982664	1.00623	1.05429	1.06275	1.06504	1.09053	1.07787	1.07779	1.09551	1.08946	1.09387	1.07649	1.08202	1.10989	1.13949	1.14018	1.11164	1.09029	1.066	1.02917	1.00849
		Eng-iKOeC381_AN2413770	0.974837	0.975457	1.01121	1.01903	1.00992	1.02075	0.987464	0.986345	0.988412	0.983652	0.999083	1.02204	1.00945	1.01234	1.00387	0.99501	1.04112	1.07415	1.08338	1.09405	1.11987	1.11856	1.12285	1.13088	1.12578	1.11048	1.11724	1.12195	1.12909	1.10516	1.11728	1.10205	1.05469	1.03848	1.00275
		Eng-iKOeC381_AN2413771	1.08573	1.03994	1.0729	1.03585	0.986164	0.958331	0.951039	0.933374	0.952026	1.01225	1.02213	1.01356	0.939403	0.997292	0.998396	1.00566	1.05836	1.17687	1.22577	1.33253	1.36065	1.33773	1.32788	1.30331	1.31608	1.40504	1.42622	1.36918	1.40655	1.45413	1.40318	1.27234	1.17969	1.14148	1.18405
		Eng-iKOeC381_AN2413772	1.05061	1.06171	1.05479	1.01158	0.970931	0.986008	0.983065	0.99355	1.00598	0.985543	0.977959	0.978515	0.977972	0.96178	0.964532	0.979397	1.0038	1.03994	1.08665	1.11683	1.12926	1.1255	1.1372	1.10927	1.0948	1.14111	1.13071	1.12488	1.10131	1.10811	1.12172	1.11628	1.05581	1.04277	1.0575
		Eng-iKOeC381_AN2414982	0.997365	1.01772	1.04752	1.05864	0.989992	0.941399	0.961624	0.969215	0.991021	0.98604	1.01089	1.02399	1.01181	0.992779	0.994838	1.02447	1.03285	1.05425	1.0457	1.0593	1.06862	1.05946	1.07795	1.08374	1.09452	1.06886	1.13825	1.13406	1.09037	1.12322	1.11298	1.04172	1.05137	1.04906	0.999954

## Sheet: Summary
	Mouse ID
1	Control_955000004579402				Group	nb of mice
2	Control_955000004579459				Control	52
3	Control_955000004579503				Eng-iKO	59
4	Control_955000004701621				Eng-iKOe+BMP9	3
5	Control_A1841127				Eng-iKOe+C381	28
6	Control_A1852188				Eng-iKOe+TGFbeta	7
7	Control_A1902332				Eng-iKOe+TGFbeta+ActinB	4
8	Control_A1905498				Eng-iKOe+TGFbeta+Dihydro	4
9	Control_A1905499				Eng-iKOe+TGFbeta+SB	3
10	Control_A1905511				Eng-iKOe+VAD044	6
11	Control_A1905520
12	Control_A1905813				Total number	166
13	Control_A1906718
14	Control_A1908058
15	Control_A1910446
16	Control_A1914192
17	Control_A1914207
18	Control_A1915044
19	Control_A1915049
20	Control_A1915050
21	Control_A1915051
22	Control_A1915052
23	Control_A1927010
24	Control_A1927011
25	Control_A1927016
26	Control_A1927017
27	Control_A1927018
28	Control_A1927608
29	Control_A1927609
30	Control_A2045086
31	Control_AN2129937
32	Control_AN2131848
33	Control_AN2204520
34	Control_AN2208706
35	Control_AN2208710
36	Control_AN2208713
37	Control_AN2215530
38	Control_AN2216394
39	Control_AN2217538
40	Control_AN2218354
41	Control_AN2218355
42	Control_AN2218366
43	Control_AN2233271
44	Control_AN2235157
45	Control_AN2413043
46	Control_AN2413046
47	Control_AN2414974
48	Control_AN2414980
49	Control_AN2415024
50	Control_AN2415889
51	Control_AN2416581
52	Control_AN2416584
53	Eng-iKOe_955000004579321
54	Eng-iKOe_955000004579572
55	Eng-iKOe_955000004701633
56	Eng-iKOe_955000004701694
57	Eng-iKOe_A1841128
58	Eng-iKOe_A1841129
59	Eng-iKOe_A1852189
60	Eng-iKOe_A1852200
61	Eng-iKOe_A1852512
62	Eng-iKOe_A1902324
63	Eng-iKOe_A1902336
64	Eng-iKOe_A1905499
65	Eng-iKOe_A1905500
66	Eng-iKOe_A1905512
67	Eng-iKOe_A1905517
68	Eng-iKOe_A1905811
69	Eng-iKOe_A1906718
70	Eng-iKOe_A1908052
71	Eng-iKOe_A1914203
72	Eng-iKOe_A1914208
73	Eng-iKOe_A1915044
74	Eng-iKOe_A1915051
75	Eng-iKOe_A1915052
76	Eng-iKOe_A1927012
77	Eng-iKOe_A1927013
78	Eng-iKOe_A1927015
79	Eng-iKOe_A1927611
80	Eng-iKOe_A1927612
81	Eng-iKOe_A2018661
82	Eng-iKOe_AN2131855
83	Eng-iKOe_AN2140170
84	Eng-iKOe_AN2152384
85	Eng-iKOe_AN2202331
86	Eng-iKOe_AN2208708
87	Eng-iKOe_AN2208711
88	Eng-iKOe_AN2209949
89	Eng-iKOe_AN2209949
90	Eng-iKOe_AN2209950
91	Eng-iKOe_AN2215531
92	Eng-iKOe_AN2216396
93	Eng-iKOe_AN2216397
94	Eng-iKOe_AN2217533
95	Eng-iKOe_AN2217534
96	Eng-iKOe_AN2217535
97	Eng-iKOe_AN2217540
98	Eng-iKOe_AN2218368
99	Eng-iKOe_AN2233270
100	Eng-iKOe_AN2235159
101	Eng-iKOe_AN2412436
102	Eng-iKOe_AN2412436
103	Eng-iKOe_AN2412443
104	Eng-iKOe_AN2413044
105	Eng-iKOe_AN2413047
106	Eng-iKOe_AN2414978
107	Eng-iKOe_AN2414981
108	Eng-iKOe_AN2415025
109	Eng-iKOe_AN2415887
110	Eng-iKOe_AN2415890
111	Eng-iKOe_AN2416583
112	Eng-iKOeBMP9_AN2131850
113	Eng-iKOeBMP9_AN2131852
114	Eng-iKOeBMP9_AN2131854
115	Eng-iKOeC381_955000004579323
116	Eng-iKOeC381_955000004579602
117	Eng-iKOeC381_A1841130
118	Eng-iKOeC381_A1852201
119	Eng-iKOeC381_A1852206
120	Eng-iKOeC381_A1902323
121	Eng-iKOeC381_A1905514
122	Eng-iKOeC381_A1933288
123	Eng-iKOeC381_A1933289
124	Eng-iKOeC381_A1933290
125	Eng-iKOeC381_A1933291
126	Eng-iKOeC381_A1933294
127	Eng-iKOeC381_A1933295
128	Eng-iKOeC381_A1937946
129	Eng-iKOeC381_A1937948
130	Eng-iKOeC381_A1941438
131	Eng-iKOeC381_A1941439
132	Eng-iKOeC381_AN2412435
133	Eng-iKOeC381_AN2412444
134	Eng-iKOeC381_AN2413045
135	Eng-iKOeC381_AN2413048
136	Eng-iKOeC381_AN2413768
137	Eng-iKOeC381_AN2413769
138	Eng-iKOeC381_AN2413770
139	Eng-iKOeC381_AN2413771
140	Eng-iKOeC381_AN2413772
141	Eng-iKOeC381_AN2414976
142	Eng-iKOeC381_AN2414982
143	Eng-iKOeTGFbeta_A1902323
144	Eng-iKOeTGFbeta_A1902327
145	Eng-iKOeTGFbeta_A1914193
146	Eng-iKOeTGFbeta_A1914194
147	Eng-iKOeTGFbeta_A1914196
148	Eng-iKOeTGFbeta_A1939079
149	Eng-iKOeTGFbeta_AN2131855
150	Eng-iKOeTGFbetaActinB_A1914210
151	Eng-iKOeTGFbetaActinB_A1914211
152	Eng-iKOeTGFbetaActinB_A1933311
153	Eng-iKOeTGFbetaActinB_A1933317
154	Eng-iKOeTGFbetaDihydro_A1939072
155	Eng-iKOeTGFbetaDihydro_A1939073
156	Eng-iKOeTGFbetaDihydro_A1939080
157	Eng-iKOeTGFbetaDihydro_A1939082
158	Eng-iKOeTGFbetaSB_AN2131849
159	Eng-iKOeTGFbetaSB_AN2131851
160	Eng-iKOeTGFbetaSB_AN2131853
161	Eng-iKOeVAD_AN2415026
162	Eng-iKOeVAD_AN2415027
163	Eng-iKOeVAD_AN2416585
164	Eng-iKOeVAD044_AN2415026
165	Eng-iKOeVAD044_AN2415027
166	Eng-iKOeVAD044_AN2416585
